# Supplementary material for: Structural Identification between Phthalazine-1,4-Diones and N-Aminophthalimides via Vilsmeier Reaction: Nitrogen Cyclization and Tautomerization Study
Source: Molecules. 2021 May 13;26(10):2907. doi: 10.3390/molecules26102907 (PMC8153572; doi:10.3390/molecules26102907)
Supplement: Supplementary file 1 [file molecules-26-02907-s001.zip]

Archive with 1 entries (1 files):
- molecules-1216283-supplementary.pdf
